# Supplementary material for: Role and Regulation of ACC Deaminase Gene in Sinorhizobium meliloti: Is It a Symbiotic, Rhizospheric or Endophytic Gene?
Source: Front Genet. 2017 Jan 30;8:6. doi: 10.3389/fgene.2017.00006 (PMC5276845; doi:10.3389/fgene.2017.00006)
Supplement: Supplementary file 1 [file DataSheet1.ZIP]

Archive with 3 entries (2 files):
- Supplemental Data 1/
- Supplemental Data 1/Supplemental Data1_ModelTest acdR.xls
- Supplemental Data 1/Supplemental Data1_ModelTest acdS.xls
