# Supplementary material for: Role and Regulation of ACC Deaminase Gene in Sinorhizobium meliloti: Is It a Symbiotic, Rhizospheric or Endophytic Gene?
Source: Front Genet. 2017 Jan 30;8:6. doi: 10.3389/fgene.2017.00006 (PMC5276845; doi:10.3389/fgene.2017.00006)
Supplement: Supplementary file 1 [file DataSheet1.ZIP › Supplemental Data 1/Supplemental Data1_ModelTest acdR.xls]

## Sheet: Info
Model	#Param	BIC	AICc	lnL	Invariant	Gamma	R	Freq A	Freq T	Freq C	Freq G	A=>T	A=>C	A=>G	T=>A	T=>C	T=>G	C=>A	C=>T	C=>G	G=>A	G=>T	G=>C
GTR+G	50	7662.19	7317.63	-3608.47	n/a	0.642374	0.7205	0.196201	0.179919	0.303528	0.320353	0.05	0.08	0.13	0.06	0.15	0.02	0.05	0.09	0.15	0.08	0.01	0.14
GTR+G+I	51	7670.67	7319.23	-3608.25	0.0808133	0.805861	0.722828	0.196201	0.179919	0.303528	0.320353	0.05	0.08	0.14	0.06	0.15	0.02	0.05	0.09	0.15	0.08	0.01	0.14
T92+G	44	7677.64	7374.36	-3642.91	n/a	0.630322	0.760765	0.18806	0.18806	0.31194	0.31194	0.05	0.09	0.14	0.05	0.14	0.09	0.05	0.08	0.09	0.08	0.05	0.09
T92+G+I	45	7686.55	7376.38	-3642.91	0	0.630305	0.760766	0.18806	0.18806	0.31194	0.31194	0.05	0.09	0.14	0.05	0.14	0.09	0.05	0.08	0.09	0.08	0.05	0.09
HKY+G	46	7696.57	7379.53	-3643.47	n/a	0.628792	0.756653	0.196201	0.179919	0.303528	0.320353	0.05	0.08	0.14	0.05	0.14	0.09	0.05	0.08	0.09	0.09	0.05	0.08
TN93+G	47	7703.21	7379.29	-3642.33	n/a	0.622401	0.765769	0.196201	0.179919	0.303528	0.320353	0.05	0.08	0.13	0.05	0.15	0.09	0.05	0.09	0.09	0.08	0.05	0.08
HKY+G+I	47	7705.48	7381.55	-3643.47	1e-05	0.628787	0.756656	0.196201	0.179919	0.303528	0.320353	0.05	0.08	0.14	0.05	0.14	0.09	0.05	0.08	0.09	0.09	0.05	0.08
TN93+G+I	48	7712.12	7381.31	-3642.33	0	0.622401	0.765768	0.196201	0.179919	0.303528	0.320353	0.05	0.08	0.13	0.05	0.15	0.09	0.05	0.09	0.09	0.08	0.05	0.08
JC+G	42	7784.45	7494.92	-3705.22	n/a	0.724971	0.5	0.25	0.25	0.25	0.25	0.08	0.08	0.08	0.08	0.08	0.08	0.08	0.08	0.08	0.08	0.08	0.08
K2+G	43	7785.22	7488.81	-3701.15	n/a	0.727684	0.656822	0.25	0.25	0.25	0.25	0.08	0.08	0.1	0.08	0.1	0.08	0.08	0.1	0.08	0.1	0.08	0.08
GTR+I	50	7791.88	7447.31	-3673.31	0.216793	n/a	0.722436	0.196201	0.179919	0.303528	0.320353	0.03	0.08	0.15	0.03	0.14	0.03	0.05	0.08	0.16	0.09	0.02	0.15
JC+G+I	43	7793.35	7496.95	-3705.22	0	0.72495	0.5	0.25	0.25	0.25	0.25	0.08	0.08	0.08	0.08	0.08	0.08	0.08	0.08	0.08	0.08	0.08	0.08
K2+G+I	44	7794.13	7490.84	-3701.15	1e-05	0.727679	0.656821	0.25	0.25	0.25	0.25	0.08	0.08	0.1	0.08	0.1	0.08	0.08	0.1	0.08	0.1	0.08	0.08
T92+I	44	7837.05	7533.76	-3722.61	0.215838	n/a	0.673583	0.18806	0.18806	0.31194	0.31194	0.05	0.09	0.13	0.05	0.13	0.09	0.05	0.08	0.09	0.08	0.05	0.09
HKY+I	46	7852.17	7535.13	-3721.27	0.219121	n/a	0.681456	0.196201	0.179919	0.303528	0.320353	0.05	0.09	0.13	0.06	0.13	0.09	0.06	0.08	0.09	0.08	0.05	0.09
TN93+I	47	7864.63	7540.71	-3723.04	0.216013	n/a	0.676642	0.196201	0.179919	0.303528	0.320353	0.05	0.09	0.14	0.06	0.12	0.09	0.06	0.07	0.09	0.09	0.05	0.09
JC+I	42	7905.7	7616.17	-3765.84	0.216297	n/a	0.5	0.25	0.25	0.25	0.25	0.08	0.08	0.08	0.08	0.08	0.08	0.08	0.08	0.08	0.08	0.08	0.08
K2+I	43	7914.7	7618.29	-3765.89	0.212541	n/a	0.619851	0.25	0.25	0.25	0.25	0.08	0.08	0.1	0.08	0.1	0.08	0.08	0.1	0.08	0.1	0.08	0.08
GTR	49	7949.14	7611.46	-3756.39	n/a	n/a	0.66643	0.196201	0.179919	0.303528	0.320353	0.02	0.08	0.14	0.03	0.14	0.03	0.05	0.08	0.17	0.08	0.02	0.16
T92	43	8019.19	7722.78	-3818.13	n/a	n/a	0.645718	0.18806	0.18806	0.31194	0.31194	0.06	0.09	0.13	0.06	0.13	0.09	0.06	0.08	0.09	0.08	0.06	0.09
HKY	45	8038.58	7728.41	-3818.92	n/a	n/a	0.644806	0.196201	0.179919	0.303528	0.320353	0.05	0.09	0.13	0.06	0.12	0.1	0.06	0.07	0.1	0.08	0.05	0.09
TN93	46	8047.41	7730.36	-3818.89	n/a	n/a	0.644904	0.196201	0.179919	0.303528	0.320353	0.05	0.09	0.13	0.06	0.12	0.1	0.06	0.07	0.1	0.08	0.05	0.09
JC	41	8064.19	7781.55	-3849.54	n/a	n/a	0.5	0.25	0.25	0.25	0.25	0.08	0.08	0.08	0.08	0.08	0.08	0.08	0.08	0.08	0.08	0.08	0.08
K2	42	8065.77	7776.25	-3845.88	n/a	n/a	0.63069	0.25	0.25	0.25	0.25	0.08	0.08	0.1	0.08	0.1	0.08	0.08	0.1	0.08	0.1	0.08	0.08

## Sheet: Caption
Table. Maximum Likelihood fits of 24 different nucleotide substitution models
NOTE.-- Models with the lowest BIC scores (Bayesian Information Criterion) are considered to describe the substitution pattern the best. For each model, AICc value (Akaike Information Criterion, corrected), Maximum Likelihood value (lnL), and the number of parameters (including branch lengths) are also presented [1]. Non-uniformity of evolutionary rates among sites may be modeled by using a discr…
Abbreviations: GTR: General Time Reversible; HKY: Hasegawa-Kishino-Yano; TN93: Tamura-Nei; T92: Tamura 3-parameter; K2: Kimura 2-parameter; JC: Jukes-Cantor.
1. Nei M. and Kumar S. (2000). Molecular Evolution and Phylogenetics. Oxford University Press, New York.
2. Kumar S., Stecher G., and Tamura K. (2015). MEGA7: Molecular Evolutionary Genetics Analysis version 7.0 for bigger datasets.Molecular Biology and Evolution (submitted).
Disclaimer: Although utmost care has been taken to ensure the correctness of the caption, the caption text is provided "as is" without any warranty of any kind. Authors advise the user to carefully check the caption prior to its use for any purpose and report any errors or problems to the authors immediately (www.megasoftware.net). In no event shall the authors and their employers be liable for a…

## Sheet: GTR+G
From\To	A	T	C	G
A	-	0.0521448	0.0752778	0.134498
T	0.0568638	-	0.146586	0.0178212
C	0.0486597	0.0868899	-	0.148333
G	0.0823739	0.0100089	0.140543	-

## Sheet: GTR+G+I
From\To	A	T	C	G
A	-	0.0508416	0.0761045	0.135575
T	0.0554427	-	0.146256	0.0171303
C	0.049194	0.0866943	-	0.148966
G	0.0830332	0.00962082	0.141142	-

## Sheet: T92+G
From\To	A	T	C	G
A	-	0.0519353	0.0861467	0.139647
T	0.0519353	-	0.139647	0.0861467
C	0.0519353	0.0841891	-	0.0861467
G	0.0841891	0.0519353	0.0861467	-

## Sheet: T92+G+I
From\To	A	T	C	G
A	-	0.0519353	0.0861466	0.139647
T	0.0519353	-	0.139647	0.0861466
C	0.0519353	0.0841892	-	0.0861466
G	0.0841892	0.0519353	0.0861466	-

## Sheet: HKY+G
From\To	A	T	C	G
A	-	0.0498578	0.0841116	0.142805
T	0.0543699	-	0.135305	0.088774
C	0.0543699	0.0802029	-	0.088774
G	0.0874611	0.0498578	0.0841116	-

## Sheet: TN93+G
From\To	A	T	C	G
A	-	0.0494839	0.0834807	0.126002
T	0.0539621	-	0.154925	0.0881082
C	0.0539621	0.091833	-	0.0881082
G	0.0771703	0.0494839	0.0834807	-

## Sheet: HKY+G+I
From\To	A	T	C	G
A	-	0.0498578	0.0841115	0.142805
T	0.0543698	-	0.135305	0.0887739
C	0.0543698	0.0802031	-	0.0887739
G	0.0874613	0.0498578	0.0841115	-

## Sheet: TN93+G+I
From\To	A	T	C	G
A	-	0.0494839	0.0834808	0.126002
T	0.0539621	-	0.154925	0.0881082
C	0.0539621	0.0918329	-	0.0881082
G	0.0771703	0.0494839	0.0834808	-

[truncated: 16 more sheets: JC+G, K2+G, GTR+I, JC+G+I, K2+G+I, T92+I, HKY+I, TN93+I, JC+I, K2+I, GTR, T92, HKY, TN93, JC, K2]
