# Supplementary material for: Role and Regulation of ACC Deaminase Gene in Sinorhizobium meliloti: Is It a Symbiotic, Rhizospheric or Endophytic Gene?
Source: Front Genet. 2017 Jan 30;8:6. doi: 10.3389/fgene.2017.00006 (PMC5276845; doi:10.3389/fgene.2017.00006)
Supplement: Supplementary file 1 [file DataSheet1.ZIP › Supplemental Data 1/Supplemental Data1_ModelTest acdS.xls]

## Sheet: Info
Model	#Param	BIC	AICc	lnL	Invariant	Gamma	R	Freq A	Freq T	Freq C	Freq G	A=>T	A=>C	A=>G	T=>A	T=>C	T=>G	C=>A	C=>T	C=>G	G=>A	G=>T	G=>C
GTR+G	134	17981	16772.1	-8251.76	n/a	0.514947	0.980514	0.197677	0.174478	0.305699	0.322146	0.03	0.07	0.14	0.04	0.2	0.02	0.05	0.11	0.13	0.08	0.01	0.12
GTR+G+I	135	17992.1	16774.1	-8251.76	1e-05	0.514959	0.980514	0.197677	0.174478	0.305699	0.322146	0.03	0.07	0.14	0.04	0.2	0.02	0.05	0.11	0.13	0.08	0.01	0.12
T92+G	128	18042.7	16887.9	-8315.67	n/a	0.479503	0.948828	0.186078	0.186078	0.313922	0.313922	0.05	0.08	0.16	0.05	0.16	0.08	0.05	0.09	0.08	0.09	0.05	0.08
T92+G+I	129	18051.8	16887.9	-8314.69	1e-05	0.479465	0.948913	0.186078	0.186078	0.313922	0.313922	0.05	0.08	0.16	0.05	0.16	0.08	0.05	0.09	0.08	0.09	0.05	0.08
TN93+G	131	18062.3	16880.4	-8308.94	n/a	0.480925	0.955612	0.197677	0.174478	0.305699	0.322146	0.04	0.08	0.13	0.05	0.19	0.08	0.05	0.11	0.08	0.08	0.04	0.08
HKY+G	130	18066.1	16893.2	-8316.33	n/a	0.479254	0.956851	0.197677	0.174478	0.305699	0.322146	0.04	0.08	0.16	0.05	0.15	0.08	0.05	0.09	0.08	0.1	0.04	0.08
TN93+G+I	132	18071.2	16880.3	-8307.84	1e-05	0.480886	0.955699	0.197677	0.174478	0.305699	0.322146	0.04	0.08	0.13	0.05	0.19	0.08	0.05	0.11	0.08	0.08	0.04	0.08
HKY+G+I	131	18074.9	16893	-8315.23	1e-05	0.479216	0.956939	0.197677	0.174478	0.305699	0.322146	0.04	0.08	0.16	0.05	0.15	0.08	0.05	0.09	0.08	0.1	0.04	0.08
GTR+I	134	18168.4	16959.4	-8345.42	0.42071	n/a	0.777515	0.197677	0.174478	0.305699	0.322146	0.03	0.07	0.14	0.03	0.15	0.07	0.04	0.09	0.13	0.09	0.04	0.12
T92+I	128	18187.2	17032.3	-8387.9	0.424212	n/a	0.889719	0.186078	0.186078	0.313922	0.313922	0.05	0.08	0.15	0.05	0.15	0.08	0.05	0.09	0.08	0.09	0.05	0.08
TN93+I	131	18205.6	17023.8	-8380.59	0.422995	n/a	0.896471	0.197677	0.174478	0.305699	0.322146	0.04	0.08	0.13	0.05	0.18	0.08	0.05	0.1	0.08	0.08	0.04	0.08
HKY+I	130	18209.6	17036.8	-8388.11	0.424329	n/a	0.897211	0.197677	0.174478	0.305699	0.322146	0.04	0.08	0.16	0.05	0.15	0.08	0.05	0.09	0.08	0.1	0.04	0.08
K2+G	127	18336.6	17190.8	-8468.13	n/a	0.533739	0.833295	0.25	0.25	0.25	0.25	0.07	0.07	0.11	0.07	0.11	0.07	0.07	0.11	0.07	0.11	0.07	0.07
K2+G+I	128	18358.4	17203.6	-8473.51	1e-05	0.527883	1.02539	0.25	0.25	0.25	0.25	0.06	0.06	0.13	0.06	0.13	0.06	0.06	0.13	0.06	0.13	0.06	0.06
JC+G	126	18397.7	17260.9	-8504.21	n/a	0.539206	0.5	0.25	0.25	0.25	0.25	0.08	0.08	0.08	0.08	0.08	0.08	0.08	0.08	0.08	0.08	0.08	0.08
JC+G+I	127	18406.8	17261	-8503.25	1e-05	0.539168	0.5	0.25	0.25	0.25	0.25	0.08	0.08	0.08	0.08	0.08	0.08	0.08	0.08	0.08	0.08	0.08	0.08
K2+I	127	18447.3	17301.5	-8523.48	0.419385	n/a	0.812885	0.25	0.25	0.25	0.25	0.07	0.07	0.11	0.07	0.11	0.07	0.07	0.11	0.07	0.11	0.07	0.07
JC+I	126	18504.5	17367.7	-8557.61	0.41898	n/a	0.5	0.25	0.25	0.25	0.25	0.08	0.08	0.08	0.08	0.08	0.08	0.08	0.08	0.08	0.08	0.08	0.08
GTR	133	18771.1	17571.2	-8652.28	n/a	n/a	0.661979	0.197677	0.174478	0.305699	0.322146	0.02	0.08	0.13	0.03	0.14	0.07	0.05	0.08	0.14	0.08	0.04	0.14
T92	127	18865	17719.2	-8732.35	n/a	n/a	0.806717	0.186078	0.186078	0.313922	0.313922	0.05	0.08	0.15	0.05	0.15	0.08	0.05	0.09	0.08	0.09	0.05	0.08
TN93	130	18884	17711.1	-8725.28	n/a	n/a	0.807013	0.197677	0.174478	0.305699	0.322146	0.05	0.08	0.13	0.05	0.17	0.09	0.05	0.09	0.09	0.08	0.05	0.08
HKY	129	18888.9	17725.1	-8733.28	n/a	n/a	0.80805	0.197677	0.174478	0.305699	0.322146	0.05	0.08	0.15	0.05	0.14	0.09	0.05	0.08	0.09	0.09	0.05	0.08
K2	126	19050.5	17913.7	-8830.6	n/a	n/a	0.789354	0.25	0.25	0.25	0.25	0.07	0.07	0.11	0.07	0.11	0.07	0.07	0.11	0.07	0.11	0.07	0.07
JC	125	19104.1	17976.4	-8862.92	n/a	n/a	0.5	0.25	0.25	0.25	0.25	0.08	0.08	0.08	0.08	0.08	0.08	0.08	0.08	0.08	0.08	0.08	0.08

## Sheet: Caption
Table. Maximum Likelihood fits of 24 different nucleotide substitution models
NOTE.-- Models with the lowest BIC scores (Bayesian Information Criterion) are considered to describe the substitution pattern the best. For each model, AICc value (Akaike Information Criterion, corrected), Maximum Likelihood value (lnL), and the number of parameters (including branch lengths) are also presented [1]. Non-uniformity of evolutionary rates among sites may be modeled by using a discr…
Abbreviations: GTR: General Time Reversible; HKY: Hasegawa-Kishino-Yano; TN93: Tamura-Nei; T92: Tamura 3-parameter; K2: Kimura 2-parameter; JC: Jukes-Cantor.
1. Nei M. and Kumar S. (2000). Molecular Evolution and Phylogenetics. Oxford University Press, New York.
2. Kumar S., Stecher G., and Tamura K. (2015). MEGA7: Molecular Evolutionary Genetics Analysis version 7.0 for bigger datasets.Molecular Biology and Evolution (submitted).
Disclaimer: Although utmost care has been taken to ensure the correctness of the caption, the caption text is provided "as is" without any warranty of any kind. Authors advise the user to carefully check the caption prior to its use for any purpose and report any errors or problems to the authors immediately (www.megasoftware.net). In no event shall the authors and their employers be liable for a…

## Sheet: GTR+G
From\To	A	T	C	G
A	-	0.0324171	0.0716149	0.138071
T	0.0367273	-	0.197403	0.022746
C	0.046309	0.112668	-	0.12571
G	0.0847236	0.0123195	0.119292	-

## Sheet: GTR+G+I
From\To	A	T	C	G
A	-	0.0324172	0.0716149	0.138071
T	0.0367274	-	0.197403	0.022746
C	0.046309	0.112668	-	0.12571
G	0.0847236	0.0123195	0.119292	-

## Sheet: T92+G
From\To	A	T	C	G
A	-	0.0461685	0.0778887	0.158145
T	0.0461685	-	0.158145	0.0778887
C	0.0461685	0.0937405	-	0.0778887
G	0.0937405	0.0461685	0.0778887	-

## Sheet: T92+G+I
From\To	A	T	C	G
A	-	0.0461664	0.0778852	0.158152
T	0.0461664	-	0.158152	0.0778852
C	0.0461664	0.0937447	-	0.0778852
G	0.0937447	0.0461664	0.0778852	-

## Sheet: TN93+G
From\To	A	T	C	G
A	-	0.0429949	0.0753302	0.1325
T	0.0487115	-	0.186761	0.0793832
C	0.0487115	0.106594	-	0.0793832
G	0.0813054	0.0429949	0.0753302	-

## Sheet: HKY+G
From\To	A	T	C	G
A	-	0.0431768	0.075649	0.162708
T	0.0489176	-	0.154401	0.0797191
C	0.0489176	0.0881245	-	0.0797191
G	0.0998416	0.0431768	0.075649	-

## Sheet: TN93+G+I
From\To	A	T	C	G
A	-	0.0429929	0.0753268	0.132507
T	0.0487093	-	0.186769	0.0793795
C	0.0487093	0.106599	-	0.0793795
G	0.0813093	0.0429929	0.0753268	-

## Sheet: HKY+G+I
From\To	A	T	C	G
A	-	0.0431748	0.0756455	0.162715
T	0.0489154	-	0.154408	0.0797154
C	0.0489154	0.0881285	-	0.0797154
G	0.0998461	0.0431748	0.0756455	-

[truncated: 16 more sheets: GTR+I, T92+I, TN93+I, HKY+I, K2+G, K2+G+I, JC+G, JC+G+I, K2+I, JC+I, GTR, T92, TN93, HKY, K2, JC]
